# Supplementary material for: A One-Year Retrospective Study of the Occurrence of Sport-Related Concussions in Japanese University Sports: Characteristics of Athletes with Multiple Occurrences
Source: Sports (Basel). 2026 Apr 28;14(5):175. doi: 10.3390/sports14050175 (PMC13210862; doi:10.3390/sports14050175)
Supplement: Supplementary file 1 [file sports-14-00175-s001.zip]

Archive with 1 entries (1 files):
- sports-4210371-supplementary.pdf
